# Supplementary material for: Association between Pulmonary Aspergillosis and Cytomegalovirus Reactivation in Critically Ill COVID-19 Patients: A Prospective Observational Cohort Study
Source: Viruses. 2023 Nov 15;15(11):2260. doi: 10.3390/v15112260 (PMC10675747; doi:10.3390/v15112260)
Supplement: Supplementary file 1 [file viruses-15-02260-s001.zip]

Archive with 1 entries (1 files):
- viruses-2684620-supplementary.pdf
